# Supplementary material for: Impella versus Venoarterial Extracorporeal Membrane Oxygenation for Acute Myocardial Infarction Cardiogenic Shock: A Systematic Review and Meta-Analysis
Source: J Clin Med. 2022 Jul 7;11(14):3955. doi: 10.3390/jcm11143955 (PMC9317942; doi:10.3390/jcm11143955)
Supplement: Supplementary file 1 [file jcm-11-03955-s001.zip]

Archive with 4 entries (4 files):
- File S1- MEDLINE Search Strategy.pdf
- File S2 - Risk of Bias Analysis.pdf
- File S3 - Funnel Plots.pdf
- File S4 - Subgroup and Sensitivity Analyses.pdf
